# Supplementary material for: Quantifying Inter-Laboratory Variability in Stable Isotope Analysis of Ancient Skeletal Remains
Source: PLoS One. 2014 Jul 25;9(7):e102844. doi: 10.1371/journal.pone.0102844 (PMC4111498; doi:10.1371/journal.pone.0102844)
Supplement: Table S1 — Summary of the collagen pretreatment methods for each participating laboratory. (XLSX) [file pone.0102844.s005.xlsx]

## Sheet: Sheet1 (2)
Lab	Initial preparation			Demineralization											Humics											Gelatinization
Code	Tool	Particle size (mm)	Mass (mg)	Chemical	Concentration (M)	pH	Volume (ml)	Refreshments	Treatment time (days)	Temp (ºC)	No. of rinses	Type of water	Dried Y/N	Drying method	Chemical	Concentration (M)	pH	Volume (ml)	Refreshments	Treatment time	Temp (ºC)	No. of rinses	Type of water	Dried Y/N	Drying method	Chemical	Concentration (M)	Refreshments	pH	Volume (ml)	Treatment time (h)	Temp (ºC)	Filter Y/N	Filter size (micron)	Dried Y/N	Drying method
A	Mortar and pestle	-	157-245	HCl	0.5	1	10	1	2	Room	5	MilliQ	N	n/a	NaOH	0.1	13	10	0	24	Room	5	MilliQ	Y	Freeze dried	-	-	-	-	-	-	-	-	-	-	-
B	Swing mill	0.5-1	500	HCl	1	1	10	0	0.0138889	Room	Variable	DI	N	n/a	NaOH	0.125	13.3	10	0	10-17	Room	Variable	DI	N	n/a	HCl	0.001	0	3	10	10-15	90	Y	5	Y	Freeze dried
C	Mortar and pestle	3	500	HCl	1-2%	3	60	13	40	Room	10	Nanopure	N	n/a	NaOH	0.125	7	60	1	2	Room	10	Nanopure	Y	35C oven	-	-	-	-	-	-	-	-	-	-	-
D1	Mortar and pestle	1-2	80	HCl	0.5	1.5	10	2	14	4 then Room	5	MilliQ	N	n/a	NaOH	0.01	8.5	5	1	2	Room	5	MilliQ	N	n/a	HCl	0.001	1	4	10	15	65	Y	1.5	Y	Freeze dried
D2	Mortar and pestle	1-2	150	EDTA	0.5	8.5	14	2	32	4 then Room	10	MilliQ	N	n/a	-	-	-	-	-	-	-	-	-	-	-	HCl	0.001	1	4	10	17	65	Y	1.5	Y	Freeze dried
E	Mortar and pestle	0.5-1	750	HCl	0.2	0.7	50	0	1	Room	8	RODI	N	n/a	NaOH	0.0625	13	40	0	20	Room	8	RODI	N	n/a	HCl	0.001	1	2	50	24	90	Y	40-60	Y	Freeze dried
F	Mortar and pestle	0.7	120	HCl	1	-	40	0	0.0138889	Room	Variable	MilliQ	N	n/a	NaOH	0.125	-	40	0	20	Room	Variable	MilliQ	N	n/a	HCl	0.01	0	2	10	17	100	Y	5	Y	Freeze dried
G	Dental drill, mortar and pestle	-	1000-2000	HCl	0.25	-	40	3-18	7-42	Room	3	MilliQ	N	n/a	NaOH	0.125	-	40	0	24	Room	3	MilliQ	N	n/a	HCl	-	-	3	50	24-48	90	Y	40-60	Y	Freeze dried
H	n/a	-	1000	HCl	0.02	-	50	Variable	Variable	Room	5	DI	N	n/a	NaOH	0.1	-	50	0	24	Room	5	DI	N	n/a	-	-	-	-	-	-	-	-	-	Y	60C oven for 24hrs
I	Mortar and pestle	0.5	750	HCl	0.2	0.7	50	0	1	Room	8	MilliQ	N	n/a	NaOH	0.0625	13	40	0	20	Room	8	MilliQ	N	n/a	HCl	0.001	1	2	50	24	90	Y	40-60	Y	Freeze dried
J	Percussion mortar	1-5	500	HCl	0.5	-	-	2	7	4	3	MilliU	-	-	-	-	-	-	-	-	-	-	-	-	-	H20	-	-	3	-	48	75	-	-	Y	Freeze dried
K	n/a	400	1000	HCl	0.25	-	12	10	29	Room	5	DIDD	N	n/a	NaOH	0.125	-	13	0	24	Room	5	DIDD	N	n/a	HCl	-	3	3	12	72	75	N	n/a	Y	80C oven
L	Mortar and pestle	-	300	HCl	0.5	<1.0	10	0	2	4	5	DI	N	n/a	NaOH	0.13	13	10	0	24	Room	5	DI	Y	40C over, 12 hours	-	-	-	-	-	-	-	-	-	-	-
M	Chunks	-	-	HCl	0.6	-	10	7-10	14-16	4	2	Sterile	N	n/a	KOH	5%	-	10	1	24	4	0	n/a	N	n/	H20	-	0	3	5	24	90	Y	0.45	Y	Freeze dried
N	Dental drill, mortar and pestle	0.63-1	500-1000	HCl	0.2	1	50	2-4	2-3	Room	9	DI	N	n/a	NaOH	0.125	13.1	50	0	20	Room	9	DI	N	n/a	HCl	0.001	1	3	50	10-20	90	Y	40-60	Y	Freeze dried
O	Dental drill	-	5	HCl	1	-	1.5	2	2	Room	5	DIW	Y	Freeze dried	-	-	-	-	-	-	-	-	-	-	-	-	-	-	-	-	-	-	-	-	-	-
P	Spex Mill	0.25-0.5	250	HCl	0.2	1	12	4	4	Room	4	DDI	N	n/a	NaOH	0.125	13	12	0	16	Room	5	DDI	N	n/a	HCl	0.01	1-2	2.5	10	10	95	N	n/a	Y	Freeze dried
Q	n/a	-	100	HCl	0.25	-	10	1	14	Room	3	DI	N	n/a	NaOH	0.125	-	10	0	24	Room	5	DI	Y	Freeze dried	-	-	-	-	-	-	-	-	-	-	-
R	Manual crushing press	-	300	HCl	0.6	0.22	10	2	7	4	3	MilliQ	N	n/a	NaOH	0.125	13.1	10	1	20	Room	3	MilliQ	N	n/a	HCl	0.001	0	3	9	24	80	Y	60-90	Y	Freeze dried
S	n/a	-	1000	HCl	0.25	-	45	1-10	5-35	Room	3	DIDD	N	n/a	NaOH	0.125	-	40	0	24	Room	5	DIDD	N	n/a	HCl	-	1-2	3	15	48+	80	N	n/a	Y	Oven
U	n/a	-	200	HCl	0.5	-	-	As needed	2+	5 then Room	-	-	-	-	-	-	-	-	-	-	-	-	-	-	-	HCl	-	-	3	-	48	70	Y	8 and >30kDa	Y	Freeze dried
