# Supplementary material for: Quantifying Inter-Laboratory Variability in Stable Isotope Analysis of Ancient Skeletal Remains
Source: PLoS One. 2014 Jul 25;9(7):e102844. doi: 10.1371/journal.pone.0102844 (PMC4111498; doi:10.1371/journal.pone.0102844)
Supplement: Table S2 — Summary of the hydroxyapatite pretreatment methods for each participating laboratory. (XLSX) [file pone.0102844.s006.xlsx]

## Sheet: Sheet1 (2)
Lab	Initial preparation			Organics											Labile carbonates
Code	Tool	Particle size (mm)	Mass (mg)	Chemical	Concentration (% unless noted)	pH	Volume (ml)	Refreshments	Treatment time (h)	Temp (ºC)	No. of rinses	Type of water	Dried Y/N	Drying method	Chemical	Concentration (M unless noted)	pH	Volume (ml)	Refreshments	Treatment time (h)	Temp (ºC)	Vacuum Y/N	Vacuum Temp (ºC)	Vacuum time (h)	No. of rinses	Type of water	Dried Y/N	Drying method
O	Dental drill	3	10	Bleach	2.5	nd	1.5	2	72	Room	5	DI	Y	65C oven	Acetic	1	8	1.5	0	24	Room	N	n/a	n/a	5	DI	Y	Freeze dried
S	Dental drill, mortar and pestle	0.25	1000	Bleach	1.5	nd	40	1	48	Room	3	DI	Y	Oven	Acetic	1	4.5	40	1	24	Room	N	n/a	n/a	3	DI	Y	Oven
A	Dental drill	nd	6-13	H2O2	30	5	0.2375	1	48	Room	5	MilliQ	N	n/a	Acetic buffered with Ca acetate	1	5	0.24	0	24	Room	N	n/a	n/a	5	MilliQ	Y	Freeze dried
P	Spex mill	0.25	50	Bleach	2.5	11	12	1-2	24-48	Room	5	DDI	N	n/a	Acetic	0.2	3	12	0	16	Room	N	n/a	n/a	5	DDI	Y	Freeze dried
I	Mortar and pestle	0.125-0.25	100	Bleach	3	nd	30	1	48	Room	4	MilliQ	N	n/a	Acetic	0.1	2.9	30	0	4	Room	Y	Room	0.0875	4	MilliQ	Y	Freeze dried
E	Mortar and pestle	0.125-0.25	100	Bleach	3	nd	30	1	48	Room	4	MilliQ	N	n/a	Acetic	0.1	2.9	30	0	4	Room	Y	Room	0.0875	4	MilliQ	Y	Freeze dried
D	Dental drill	nd	20	H2O2	30	4	1	1	72	Room	5	MilliQ	N	n/a	Acetic with Ca-acetate buffer	1	5	1	0	24	4	N	n/a	n/a	5	MilliQ	Y	Freeze dried
T	Mortar and pestle	nd	nd	H2O2	30	nd	1	2	0.3	Room (with sonication)	3	DI	N	n/a	Acetic	0.1	nd	1	0	0.25	Room	N	n/a	n/a	3	DI	Y	Methanol rinse and air dry
B	Swing mill	0.5	100	Bleach	4	12.5	5	1-3	24-72	Room	Variable	DI	N	n/a	Acetic with Ca-acetate buffer	1	4.8	5	0	5.5	Room	N	n/a	n/a	Variable	DI	Y	Freeze dried
N1	Dental drill, mortar and pestle	0.037-0.063	20-30	Bleach	0.48M	10.5	20	1	48	Room	4	DI	N	n/a	Acetic	0.1	2.9	20	0	0.75	Room	Y	Room	0.75	4	DI	Y	Freeze dried
N2	Dental drill, mortar and pestle	0.037-0.063	1.5	Bleach	0.48M	10.5	1.25	1	48	Room	4	DI	N	n/a	Acetic	0.1	2.9	0.15	0	4	Room	N	n/a	n/a	4	DI	Y	Freeze dried
K	Dental drill	0.15	35	Bleach	0.29M	nd	1.4	0	24	Room	3	DI	N	n/a	Acetic	0.1	nd	1.4	0	24	Room	N	n/a	n/a	3	DI	Y	60C oven 24hrs
H	Dental drill	nd	10	Bleach	2	nd	1	0	72	Room	5	DI	Y	Oven	Acetic buffered with sodium acetate	1	nd	1	0	24	Room	N	n/a	n/a	5	DI	Y	Drying oven
G	Dental drill, mortar and pestle	0.5-1	15-20	Bleach	2	nd	0.7	0	24	Room	3	MilliQ	N	n/a	Acetic	0.1	nd	0.7	0	24	Room	N	n/a	n/a	3	MilliQ	Y	50C for 24 hours
F	Mortar and pestle	0.25	35	Bleach	2.5	nd	2	2	48	Room	3	MilliQ	N	n/a	Acetic with Ca-acetate buffer	0.1	4.66	2	0	24	Room	N	n/a	n/a	3	MilliQ	Y	45C oven
R	Manual crushing press	nd	10	Bleach	0.363M	nd	1.5	1	48	Room	8	MilliQ	N	n/a	Acetic	0.1	2.88	1.5	1	4	Room	N	n/a	n/a	8	MilliQ	Y	Air dried
C	Mortar and pestle	0.25	15-25	Bleach	0.02	6-7	8	0	24	Room	3	MilliQ	N	n/a	Acetic	0.1	nd	8	0	24	Room	N	n/a	n/a	3	MilliQ	Y	50C oven
